# Supplementary material for: Genome Evolution and Introgression in the New Zealand mud Snails Potamopyrgus estuarinus and Potamopyrgus kaitunuparaoa
Source: Genome Biol Evol. 2024 May 22;16(5):evae091. doi: 10.1093/gbe/evae091 (PMC11110935; doi:10.1093/gbe/evae091)
Supplement: evae091_Supplementary_Data [file evae091_supplementary_data.zip]

Archive with 3 entries (3 files):
- P_estuarinus_genome_Suppl_27102023.docx
- SupplementalTables.xlsx
- Suppl_Figures.pdf
