# Supplementary material for: Genome Evolution and Introgression in the New Zealand mud Snails Potamopyrgus estuarinus and Potamopyrgus kaitunuparaoa
Source: Genome Biol Evol. 2024 May 22;16(5):evae091. doi: 10.1093/gbe/evae091 (PMC11110935; doi:10.1093/gbe/evae091)
Supplement: evae091_Supplementary_Data [file evae091_supplementary_data.zip › SupplementalTables.xlsx]

## Sheet: Table S1
Table S1. Assembly features before and after removing contaminant sequences.
	Contaminants Included			Contaminants Removed
	# transcripts	# transcripts with BLAST hits	# transcripts with GO terms	# transcripts	# transcripts with BLAST hits	# transcripts with GO terms
P. estuarinus	32237	24964	21482	32230	24957	21475
P. kaitunuparaoa	162696	47584	37151	162688	47577	37145

## Sheet: Table S2
Table S2. Summed sequence length and coverage statistics for BLAST hits from P. estuarinus and P. kaitunuparaoa genome assemblies.
	P. estuarinus
Phylum	Count	Total Length	Cumulative Length	N50	Mean GC %	SD GC%	Mean cov	SD cov
Mollusca	3751	302324181	302324181	129482	0.41182	0.020902	60.09	77.0921
no-hit	7648	151604582	453928763	30261	0.41456	0.035725	58.1308	109.913
Pseudomonadota	340	22153258	476082021	836686	0.412782	0.028658	85.1469	77.2639
Chordata	273	18210747	494292768	118857	0.414754	0.024021	98.2214	387.416
Echinodermata	119	7297602	501590370	99218	0.420374	0.026126	82.6651	111.453
Arthropoda	103	5755224	507345594	80196	0.407618	0.02225	57.2672	75.833
Cnidaria	31	2182880	509528474	430497	0.421235	0.030259	67.5649	41.6964
Annelida	34	1492933	511021407	53907	0.415765	0.018863	60.4589	52.9147
Bacteroidota	21	1327901	512349308	117752	0.412267	0.012439	145.229	154.167
Platyhelminthes	10	666020	513015328	141850	0.4167	0.037949	58.4988	28.5934
Brachiopoda	8	446802	513462130	66167	0.396175	0.034348	113.581	176.065
Rotifera	6	210726	513672856	40392	0.43065	0.019977	112.442	74.3228
Placozoa	1	204532	513877388	204532	0.3995	#DIV/0!	48.8256	#DIV/0!
Hemichordata	5	198662	514076050	110055	0.40638	0.036617	125.551	81.9716
Priapulida	2	170459	514246509	144189	0.34935	0.074034	69.5778	27.9495
Nematoda	4	134637	514381146	77124	0.436325	0.034942	47.7404	22.4257
Nemertea	2	77165	514458311	51597	0.42145	0.012092	88.6951	82.2671
Cyanobacteriota	1	70023	514528334	70023	0.4018	#DIV/0!	40.8793	#DIV/0!
Basidiomycota	2	54824	514583158	44436	0.3784	0.074529	24.1692	23.4303
Bacillota	3	17882	514601040	13357	0.513233	0.017529	256.433	240.249
Streptophyta	2	17168	514618208	14437	0.45245	0.020011	1344.98	1891.57
Apicomplexa	1	15504	514633712	15504	0.4418	#DIV/0!	17.7554	#DIV/0!
	P. kaitunuparaoa
Phylum	Count	Total Length	Cumulative Length	N50	Mean GC %	SD GC%	Mean cov	SD cov
no-hit	123902	252710585	252710585	3039	0.414269	0.041397	76.537	198.023
Mollusca	6502	227595884	480306469	98725	0.420168	0.032982	68.8589	82.2738
Chordata	837	72399306	552705775	224460	0.414959	0.030583	76.6964	83.595
Arthropoda	376	26668339	579374114	181609	0.41306	0.024884	66.213	80.6779
Annelida	135	5642513	585016627	108398	0.417668	0.032423	60.6664	24.8716
Echinodermata	195	4667821	589684448	92546	0.437441	0.040014	68.1642	74.5309
Pseudomonadota	327	4607292	594291740	47187	0.406977	0.039495	160.823	248.317
Cnidaria	42	745297	595037037	48829	0.433036	0.037683	114.484	107.116
Platyhelminthes	6	341471	595378508	190512	0.417967	0.024506	49.9999	12.494
Bacteroidota	11	292793	595671301	76933	0.397327	0.037326	225.979	314.984
Ascomycota	4	253917	595925218	232597	0.414125	0.019544	87.6272	47.2311
Streptophyta	6	172247	596097465	103047	0.399833	0.036565	60.0925	10.6548
Brachiopoda	3	146171	596243636	109300	0.417267	0.018643	68.2051	11.0451
Priapulida	7	133784	596377420	67099	0.407486	0.008713	84.5509	43.8398
Eukaryota-undef	1	132577	596509997	132577	0.3975	#DIV/0!	59.9054	#DIV/0!
Nucleocytoviricota	1	96556	596606553	96556	0.4018	#DIV/0!	58.738	#DIV/0!
Nematoda	3	92147	596698700	34422	0.4048	0.018818	81.4716	33.709
Bryozoa	5	79647	596778347	48738	0.40366	0.044334	74.1781	35.6786
Hemichordata	5	79183	596857530	62479	0.41564	0.025962	124.294	91.1617
Apicomplexa	1	40225	596897755	40225	0.4396	#DIV/0!	51.265	#DIV/0!
Rotifera	7	28409	596926164	7603	0.431729	0.01422	116.054	160.583
CandidatusOmnitrophica	2	22435	596948599	14590	0.38635	0.029628	61.6044	25.1466
Planctomycetota	3	4583	596953182	1429	0.385267	0.021491	182.852	29.956
Porifera	1	3016	596956198	3016	0.3949	#DIV/0!	50.2401	#DIV/0!
Nemertea	2	1637	596957835	1085	0.4053	0.009475	59.2245	10.0918
Oomycota	1	1006	596958841	1006	0.4463	#DIV/0!	55.5875	#DIV/0!
CandidatusParcubacteria	1	615	596959456	615	0.4715	#DIV/0!	77.2341	#DIV/0!

## Sheet: Table S3
Table S3. Summary of genomic repeat percentages estimated from genomic reads using dnaPipeTE.
Repeat type	P. estuarinus	P. kaitunuparaoa
LTR	1.46	1.68
LINE	2.28	1.91
SINE	0.77	0.37
DNA	3.19	3.02
MITE	0	0
Helitron	0.21	0.33
rRNA	0.5	0.32
Low complexity	0.48	0.56
Satellite	0.13	0.26
Tandem repeats	0	0
Simple repeat	3.89	4.22
Unclassified	18.14	17.7
Total	31.06	30.37

## Sheet: Table S4
Table S4. Nuclear-encoded genes with products involved in mito-nuclear enzyme complexes in P. estuarinus and P. kaitunuparaoa.
Orthogroup	Triplet ID	P. estuarinus Gene ID(s)	P. kaitunuparaoa Gene ID(s)	Gene Name	Mitochondrial Enzyme Complex	Rooted triplet topologya	Bootstrap supportb
OG0004811	OG0004811.1	Pest_Sc0000001_000078	Pkait00082	mRpL13	Mitoribosome	Pe_Pk	30
OG0013157	N/Ac	Pest_Sc0000003_000126	Pkait00150,Pkait00152	Cyp6d2	Complex_IV-Cytochrome_c_oxidase	N/Ad	N/Ae
OG0000028	N/A	Pest_Sc0000003_000168	Pkait00205,Pkait02115,Pkait19589,Pkait20616,Pkait25161,Pkait26586,Pkait26588,Pkait29246,Pkait29249,Pkait30357,Pkait30359,Pkait33718,Pkait33931	Cyp6d2	Complex_IV-Cytochrome_c_oxidase	N/A	N/A
OG0000028	N/A	Pest_Sc0000003_000168,Pest_Sc0000040_001858,Pest_Sc0001109_015991,Pest_Sc0002716_025108,Pest_Sc0002716_025109,Pest_Sc0003672_028707,Pest_xfSc0000071_015498,Pest_xfSc0000294_021235,Pest_xfSc0000478_023799,Pest_xfSc0000478_023802	Pkait00205,Pkait02115,Pkait19589,Pkait20616,Pkait25161,Pkait26586,Pkait26588,Pkait29246,Pkait29249,Pkait30357,Pkait30359,Pkait33718,Pkait33931	Cyp6d2	Complex_IV-Cytochrome_c_oxidase	N/A	N/A
OG0005637	N/A	Pest_Sc0000007_000461	Pkait00350,Pkait34378	Cyt-c-d	Complex_IV-Cytochrome_c_oxidase	N/A	N/A
OG0015700	N/A	Pest_Sc0000007_000511,Pest_Sc0000007_000512	Pkait00410	Cyp6d2	Complex_IV-Cytochrome_c_oxidase	N/A	N/A
OG0009202	OG0009202.1	Pest_Sc0000011_000642	Pkait00534	mRpS29	Mitoribosome	Pa_Pk	100
OG0010707	OG0010707.1	Pest_Sc0000013_000769	Pkait00923	mRpS24	Mitoribosome	Pe_Pk	None
OG0010776	OG0010776.1	Pest_Sc0000013_000805	Pkait00949	shop	Complex_IV-Cytochrome_c_oxidase	Pa_Pk	100
OG0012252	OG0012252.1	Pest_Sc0000013_000816	Pkait00962	Coa1	Complex_IV-Cytochrome_c_oxidase	Pa_Pe	95
OG0014095	N/A	Pest_Sc0000015_000958		ATPsynD	Complex_V-F0-F1_ATP_synthase	N/A	N/A
OG0008970	N/A	Pest_Sc0000017_000912	Pkait00886	UQCRC1	Complex_III-Ubiquinol-cytochrome_C_oxidoreductase	N/A	N/A
OG0004287	OG0004287.1	Pest_Sc0000017_000917	Pkait00891,Pkait00892	mRpL24	Mitoribosome	Pa_Pe	48
OG0008899	N/A	Pest_Sc0000018_001128		Cyp6d2	Complex_IV-Cytochrome_c_oxidase	N/A	N/A
OG0014729	N/A	Pest_Sc0000020_001086	Pkait00718	COX5B	Complex_IV-Cytochrome_c_oxidase	N/A	N/A
OG0001874	N/A	Pest_Sc0000025_001332	Pkait01574	Cyp6d2	Complex_IV-Cytochrome_c_oxidase	N/A	N/A
OG0010870	OG0010870.1	Pest_Sc0000026_001431	Pkait02014	COX5A	Complex_IV-Cytochrome_c_oxidase	Pa_Pk	93
OG0006939	N/A	Pest_Sc0000029_001454	Pkait01515	mRpS9	Mitoribosome	N/A	N/A
OG0007576	OG0007576.1	Pest_Sc0000030_001592	Pkait01205	mRpS25	Mitoribosome	Pe_Pk	18
OG0001995	N/A	Pest_Sc0000039_001809,Pest_Sc0000039_001811	Pkait02602,Pkait02604	AspRS-m	mt-aaRS	N/A	N/A
OG0001995	N/A	Pest_Sc0000039_001809,Pest_Sc0000039_001811	Pkait02602,Pkait02604	AspRS-m	mt-aaRS	N/A	N/A
OG0000028	N/A	Pest_Sc0000040_001858	Pkait02115	Cyp6d2	Complex_IV-Cytochrome_c_oxidase	N/A	N/A
OG0002325	N/A	Pest_Sc0000042_001975,Pest_Sc0000042_001976,Pest_Sc0000042_001977	Pkait02180	LeuRS-m	mt-aaRS	N/A	N/A
OG0011345	OG0011345.1	Pest_Sc0000046_002134	Pkait01822	mRpS26	Mitoribosome	Pa_Pk	96
OG0005734	N/A	Pest_Sc0000047_002249		AsnRS-m	mt-aaRS	N/A	N/A
OG0008354	OG0008354.1	Pest_Sc0000049_002217	Pkait02282	mRpL44	Mitoribosome	Pa_Pk	None
OG0012080	OG0012080.1	Pest_Sc0000052_002369	Pkait04438	NDB12	Complex_I-NADH_ubiquinone_oxidoreductase	Pa_Pk	40
OG0017324	N/A	Pest_Sc0000052_002373	Pkait04442	mRpS26	Mitoribosome	N/A	N/A
OG0011260	OG0011260.1	Pest_Sc0000052_002375	Pkait04446	mRpL10	Mitoribosome	Pe_Pk	50
OG0012037	OG0012037.1	Pest_Sc0000057_002589	Pkait03237	mRpS17	Mitoribosome	Pa_Pk	20
OG0007582	OG0007582.1	Pest_Sc0000057_002593	Pkait03243	COX4	Complex_IV-Cytochrome_c_oxidase	Pe_Pk	64
OG0005589	N/A	Pest_Sc0000058_002512	Pkait03303	ATPsynbeta	Complex_V-F0-F1_ATP_synthase	N/A	N/A
OG0014515	OG0014515.1	Pest_Sc0000059_002547	Pkait03095	Cyp6d2	Complex_IV-Cytochrome_c_oxidase	Pa_Pe	39
OG0000148	N/A	Pest_Sc0000064_002854,Pest_Sc0000297_007534,Pest_Sc0000297_007535,Pest_Sc0000297_007537,Pest_Sc0003419_027494,Pest_xfSc0000425_022724	Pkait02903,Pkait14061,Pkait23077,Pkait23078,Pkait25515,Pkait30932	Cyp6d2	Complex_IV-Cytochrome_c_oxidase	N/A	N/A
OG0014921	N/A	Pest_Sc0000065_002800	Pkait03337	COX7C	Complex_IV-Cytochrome_c_oxidase	N/A	N/A
OG0011840	OG0011840.1	Pest_Sc0000066_003030	Pkait03038	COX20	Complex_IV-Cytochrome_c_oxidase	Pa_Pe	None
OG0001522	N/A	Pest_Sc0000066_003036,Pest_Sc0000297_007536,Pest_Sc0000636_011437,Pest_xpSc0007298_032082,Pest_xpSc0007298_032083	Pkait03048,Pkait03049,Pkait14377	Cyp6d2	Complex_IV-Cytochrome_c_oxidase	N/A	N/A
OG0001522	N/A	Pest_Sc0000066_003036,Pest_Sc0000297_007536,Pest_Sc0000636_011437,Pest_xpSc0007298_032082,Pest_xpSc0007298_032083	Pkait03048,Pkait03049,Pkait14377	Cyp6d2	Complex_IV-Cytochrome_c_oxidase	N/A	N/A
OG0001522	N/A	Pest_Sc0000066_003036,Pest_Sc0000297_007536,Pest_Sc0000636_011437,Pest_xpSc0007298_032082,Pest_xpSc0007298_032083	Pkait03048,Pkait03049,Pkait14377	Cyp6d2	Complex_IV-Cytochrome_c_oxidase	N/A	N/A
OG0001522	N/A	Pest_Sc0000066_003036,Pest_Sc0000297_007536,Pest_Sc0000636_011437,Pest_xpSc0007298_032082,Pest_xpSc0007298_032083	Pkait03048,Pkait03049,Pkait14377	Cyp6d2	Complex_IV-Cytochrome_c_oxidase	N/A	N/A
OG0013581	OG0013581.1	Pest_Sc0000066_003045	Pkait03059	mRpS18A	Mitoribosome	Pe_Pk	100
OG0136330	N/A	Pest_Sc0000071_002946		GluRS-m	mt-aaRS	N/A	N/A
OG0010209	N/A	Pest_Sc0000071_002960		mRpL2	Mitoribosome	N/A	N/A
OG0013935	OG0013935.1	Pest_Sc0000073_003132	Pkait02682	mRpL27	Mitoribosome	Pa_Pe	30
OG0006027	OG0006027.1	Pest_Sc0000076_003063	Pkait03609	COX7B	Complex_IV-Cytochrome_c_oxidase	Pa_Pk	None
OG0010206	OG0010206.1	Pest_Sc0000077_003920	Pkait07684	mRpS2	Mitoribosome	Pe_Pk	40
OG0000690	N/A	Pest_Sc0000079_003002	Pkait03457	Cyp6d2	Complex_IV-Cytochrome_c_oxidase	N/A	N/A
OG0000690	N/A	Pest_Sc0000080_003228	Pkait03558	Cyp6d2	Complex_IV-Cytochrome_c_oxidase	N/A	N/A
OG0002734	OG0002734.1	Pest_Sc0000091_003389	Pkait04403	mRpL1	Mitoribosome	Pa_Pe	18
OG0004148	OG0004148.1	Pest_Sc0000095_003364	Pkait04422	COX15	Complex_IV-Cytochrome_c_oxidase	Pe_Pk	59
OG0004464	N/A	Pest_Sc0000098_003470	Pkait04193	LeuRS-m	mt-aaRS	N/A	N/A
OG0000514	N/A	Pest_Sc0000099_004204	Pkait04531	IleRS-m/ValRS-m	mt-aaRS	N/A	N/A
OG0000514	N/A	Pest_Sc0000099_004204,Pest_Sc0000099_004208	Pkait04531,Pkait04535	IleRS-m/ValRS-m	mt-aaRS	N/A	N/A
OG0011516	OG0011516.1	Pest_Sc0000099_004226	Pkait04557	Cyp6d2	Complex_IV-Cytochrome_c_oxidase	Pe_Pk	100
OG0001267	N/A	Pest_Sc0000101_004314,Pest_Sc0000101_004315,Pest_xpSc0005593_031346	Pkait04752,Pkait04753	GluRS-m	mt-aaRS	N/A	N/A
OG0011722	OG0011722.1	Pest_Sc0000101_004320	Pkait04761	mRpL49	Mitoribosome	Pe_Pk	20
OG0011850	OG0011850.1	Pest_Sc0000101_004326	Pkait04767	COX16	Complex_IV-Cytochrome_c_oxidase	Pa_Pk	100
OG0008877	OG0008877.1	Pest_Sc0000108_003978	Pkait04903	mRpL46	Mitoribosome	Pa_Pk	None
OG0012392	OG0012392.1	Pest_Sc0000112_004093	Pkait03995	mRpL19	Mitoribosome	Pa_Pk	100
OG0008934	OG0008934.1	Pest_Sc0000113_003902	Pkait04871	mRpS11	Mitoribosome	Pa_Pk	None
OG0008747	N/A	Pest_Sc0000126_004263		TyrRS-m	mt-aaRS	N/A	N/A
OG0007030	N/A	Pest_Sc0000127_004489	Pkait04490	Cyp6d2	Complex_IV-Cytochrome_c_oxidase	N/A	N/A
OG0009488	OG0009488.1	Pest_Sc0000135_004773	Pkait03761	mRpL43	Mitoribosome	Pa_Pe	97
OG0008256	OG0008256.1	Pest_Sc0000146_004883	Pkait04832	COX18	Complex_IV-Cytochrome_c_oxidase	Pa_Pe	20
OG0005503	OG0005503.1	Pest_Sc0000147_004944	Pkait05609	ATPsynbeta	Complex_V-F0-F1_ATP_synthase	Pa_Pk	95
OG0003921	N/A	Pest_Sc0000149_005003	Pkait06181	SdhA	Complex_II-Succinate_dehydrogenase	N/A	N/A
OG0005563	OG0005563.1	Pest_Sc0000169_005523	Pkait05966	COX18	Complex_IV-Cytochrome_c_oxidase	Pa_Pe	45
OG0009213	OG0009213.1	Pest_Sc0000173_005589	Pkait05679	SerRS-m	mt-aaRS	Pa_Pe	97
OG0011092	OG0011092.1	Pest_Sc0000182_005700	Pkait05808	mRpL35	Mitoribosome	Pa_Pe	30
OG0005120	N/A	Pest_Sc0000203_006061	Pkait05854	ArgRS-m	mt-aaRS	N/A	N/A
OG0012332	OG0012332.1	Pest_Sc0000215_006386	Pkait06983	NDB14.5A	Complex_I-NADH_ubiquinone_oxidoreductase	Pa_Pk	100
OG0008778	OG0008778.1	Pest_Sc0000225_006739	Pkait07858	Cyp6d2	Complex_IV-Cytochrome_c_oxidase	Pe_Pk	47
OG0006906	OG0006906.1	Pest_Sc0000231_006604	Pkait07446	mRpL4	Mitoribosome	Pa_Pk	31
OG0010130	OG0010130.1	Pest_Sc0000235_006815	Pkait07182	NDB18	Complex_I-NADH_ubiquinone_oxidoreductase	Pa_Pk	40
OG0004409	N/A	Pest_Sc0000250_007327	Pkait07218	Cyp6d2	Complex_IV-Cytochrome_c_oxidase	N/A	N/A
OG0011201	OG0011201.1	Pest_Sc0000254_007486	Pkait07529	mRpS34	Mitoribosome	Pa_Pk	10
OG0000989	N/A	Pest_Sc0000265_007286,Pest_Sc0000265_007287	Pkait08421,Pkait08423	Cyp6d2	Complex_IV-Cytochrome_c_oxidase	N/A	N/A
OG0008273	N/A	Pest_Sc0000265_007297,Pest_xfSc0003935_030817	Pkait08434	Cyp6d2	Complex_IV-Cytochrome_c_oxidase	N/A	N/A
OG0136225	N/A	Pest_Sc0000274_007969		MetRS-m	mt-aaRS	N/A	N/A
OG0004485	N/A	Pest_Sc0000294_007998	Pkait08705,Pkait08706	NDUFAF4	Complex_I-NADH_ubiquinone_oxidoreductase	N/A	N/A
OG0010646	OG0010646.1	Pest_Sc0000298_008146	Pkait09001	mRpL12	Mitoribosome	Pa_Pk	94
OG0014499	OG0014499.1	Pest_Sc0000299_008220	Pkait08816	shop	Complex_IV-Cytochrome_c_oxidase	Pa_Pk	None
OG0001566	N/A	Pest_Sc0000299_008223	Pkait08819	AspRS-m	mt-aaRS	N/A	N/A
OG0006983	OG0006983.1	Pest_Sc0000310_008191	Pkait09578	mRpS11	Mitoribosome	Pa_Pe	None
OG0006534	OG0006534.1	Pest_Sc0000323_008100	Pkait09261	ATPsynbeta	Complex_V-F0-F1_ATP_synthase	Pe_Pk	100
OG0004560	N/A	Pest_Sc0000374_008963	Pkait09511	IleRS-m	mt-aaRS	N/A	N/A
OG0004560	N/A	Pest_Sc0000374_008963,Pest_Sc0000374_008964	Pkait09511	IleRS-m	mt-aaRS	N/A	N/A
OG0005163	OG0005163.1	Pest_Sc0000378_008928	Pkait09647	Cyp6d2	Complex_IV-Cytochrome_c_oxidase	Pa_Pk	51
OG0016725	OG0016725.1	Pest_Sc0000379_009557	Pkait13563	Cyp6d2	Complex_IV-Cytochrome_c_oxidase	Pe_Pk	100
OG0001307	N/A	Pest_Sc0000388_008732	Pkait08643,Pkait09247,Pkait13147	NDB17.2	Complex_I-NADH_ubiquinone_oxidoreductase	N/A	N/A
OG0009481	OG0009481.1	Pest_Sc0000413_009280	Pkait10046	NDB14.5B	Complex_I-NADH_ubiquinone_oxidoreductase	Pa_Pk	82
OG0010237	OG0010237.1	Pest_Sc0000413_009290	Pkait10056	NDB8	Complex_I-NADH_ubiquinone_oxidoreductase	Pa_Pk	None
OG0008559	OG0008559.1	Pest_Sc0000432_009574	Pkait09871	shop	Complex_IV-Cytochrome_c_oxidase	Pe_Pk	24
OG0003915	N/A	Pest_Sc0000439_009682	Pkait08684	AlaRS-m	mt-aaRS	N/A	N/A
OG0005113	OG0005113.1	Pest_Sc0000440_010300	Pkait10460	mRpL14	Mitoribosome	Pa_Pk	None
OG0024472	N/A	Pest_Sc0000443_010378		NDMLRQ	Complex_I-NADH_ubiquinone_oxidoreductase	N/A	N/A
OG0007651	OG0007651.1	Pest_Sc0000456_009968	Pkait10212	mRpS23	Mitoribosome	Pa_Pk	98
OG0007767	N/A	Pest_Sc0000475_010133,Pest_Sc0000475_010134	Pkait09894,Pkait23878	Cyp6d2	Complex_IV-Cytochrome_c_oxidase	N/A	N/A
OG0006831	N/A	Pest_Sc0000477_010584,Pest_Sc0001477_018204	Pkait20870	mRpS35	Mitoribosome	N/A	N/A
OG0006831	N/A	Pest_Sc0000477_010584,Pest_Sc0001477_018204	Pkait20870	mRpS35	Mitoribosome	N/A	N/A
OG0001878	N/A	Pest_Sc0000491_010651	Pkait11306	mRpL18	Mitoribosome	N/A	N/A
OG0012169	OG0012169.1	Pest_Sc0000494_010439	Pkait12071	mRpL54	Mitoribosome	Pa_Pe	98
OG0004628	N/A	Pest_Sc0000498_010628	Pkait10293	mRpS28	Mitoribosome	N/A	N/A
OG0003607	N/A	Pest_Sc0000501_010758,Pest_Sc0000501_010760,Pest_xfSc0000221_019902	Pkait13616,Pkait21350	Cyp6d2	Complex_IV-Cytochrome_c_oxidase	N/A	N/A
OG0003607	N/A	Pest_Sc0000501_010758,Pest_Sc0000501_010760,Pest_xfSc0000221_019902	Pkait13616,Pkait21350	Cyp6d2	Complex_IV-Cytochrome_c_oxidase	N/A	N/A
OG0003607	N/A	Pest_Sc0000501_010758,Pest_Sc0000501_010760,Pest_xfSc0000221_019902	Pkait13616,Pkait21350	Cyp6d2	Complex_IV-Cytochrome_c_oxidase	N/A	N/A
OG0009080	OG0009080.1	Pest_Sc0000503_010478	Pkait12027	COX6B	Complex_IV-Cytochrome_c_oxidase	Pe_Pk	55
OG0012140	OG0012140.1	Pest_Sc0000507_010544	Pkait11390	COX19	Complex_IV-Cytochrome_c_oxidase	Pa_Pk	59
OG0010140	OG0010140.1	Pest_Sc0000509_010743	Pkait12111	Coa7	Complex_IV-Cytochrome_c_oxidase	Pa_Pk	30
OG0002293	N/A	Pest_Sc0000515_010767,Pest_xfSc0003024_029512	Pkait11241	mRpL39	Mitoribosome	N/A	N/A
OG0010545	OG0010545.1	Pest_Sc0000523_011660	Pkait14324	UQCRFS1	Complex_III-Ubiquinol-cytochrome_C_oxidoreductase	Pe_Pk	30
OG0007874	OG0007874.1	Pest_Sc0000530_010729	Pkait12546	Cyp6d2	Complex_IV-Cytochrome_c_oxidase	Pa_Pk	100
OG0008508	OG0008508.1	Pest_Sc0000531_010794	Pkait10766	TACO1	Complex_IV-Cytochrome_c_oxidase	Pa_Pe	94
OG0006457	N/A	Pest_Sc0000564_011149	Pkait12472	mRpS9	Mitoribosome	N/A	N/A
OG0008410	OG0008410.1	Pest_Sc0000578_011327	Pkait14510	mRpL28	Mitoribosome	Pa_Pk	59
OG0010965	OG0010965.1	Pest_Sc0000601_011202	Pkait11925	mRpS5	Mitoribosome	Pa_Pe	70
OG0012955	N/A	Pest_Sc0000625_011891	Pkait14704	Cyp6d2	Complex_IV-Cytochrome_c_oxidase	N/A	N/A
OG0001522	N/A	Pest_Sc0000636_011437	Pkait14377	Cyp6d2	Complex_IV-Cytochrome_c_oxidase	N/A	N/A
OG0010468	OG0010468.1	Pest_Sc0000644_012577	Pkait13715	mRpS33	Mitoribosome	Pa_Pk	20
OG0010511	OG0010511.1	Pest_Sc0000677_013050	Pkait15334	SdhD	Complex_II-Succinate_dehydrogenase	Pa_Pk	50
OG0011011	OG0011011.1	Pest_Sc0000691_012844	Pkait13285	mRpS18A	Mitoribosome	Pa_Pe	100
OG0006491	OG0006491.1	Pest_Sc0000708_012694	Pkait14474	blp	Complex_IV-Cytochrome_c_oxidase	Pa_Pk	100
OG0011232	N/A	Pest_Sc0000743_012674,Pest_Sc0000857_014726	Pkait14405	mRpS21	Mitoribosome	N/A	N/A
OG0012508	OG0012508.1	Pest_Sc0000786_013258	Pkait13605	mRpL53	Mitoribosome	Pe_Pk	71
OG0004153	OG0004153.1	Pest_Sc0000834_013623	Pkait14526	UQCRC1	Complex_III-Ubiquinol-cytochrome_C_oxidoreductase	Pa_Pk	100
OG0005706	OG0005706.1	Pest_Sc0000910_014301	Pkait14928	Surf1	Complex_IV-Cytochrome_c_oxidase	Pe_Pk	None
OG0016001	OG0016001.1	Pest_Sc0000935_015191	Pkait18265	COX6C	Complex_IV-Cytochrome_c_oxidase	Pa_Pk	100
OG0002904	N/A	Pest_Sc0000935_015193	Pkait12193,Pkait18266	COX6C	Complex_IV-Cytochrome_c_oxidase	N/A	N/A
OG0005565	N/A	Pest_Sc0000942_014242	Pkait15081	mRpL30	Mitoribosome	N/A	N/A
OG0014472	OG0014472.1	Pest_Sc0000949_015144	Pkait24157	mRpS16	Mitoribosome	Pa_Pk	100
OG0009551	N/A	Pest_Sc0001012_014747	Pkait16179	Surf4	Complex_IV-Cytochrome_c_oxidase	N/A	N/A
OG0014632	OG0014632.1	Pest_Sc0001052_015078	Pkait16289	PET100	Complex_IV-Cytochrome_c_oxidase	Pe_Pk	30
OG0011485	OG0011485.1	Pest_Sc0001061_015680	Pkait22750	Cyt-c1	Complex_III-Ubiquinol-cytochrome_C_oxidoreductase	Pa_Pk	100
OG0012618	N/A	Pest_Sc0001097_016870	Pkait18095	Cox10	Complex_IV-Cytochrome_c_oxidase	N/A	N/A
OG0009475	OG0009475.1	Pest_Sc0001107_015962	Pkait17350	NDB17	Complex_I-NADH_ubiquinone_oxidoreductase	Pa_Pk	100
OG0000028	N/A	Pest_Sc0001109_015991	Pkait19589	Cyp6d2	Complex_IV-Cytochrome_c_oxidase	N/A	N/A
OG0002855	N/A	Pest_Sc0001116_015255,Pest_xfSc0001796_027745	Pkait26929	AlaRS-m	mt-aaRS	N/A	N/A
OG0002855	N/A	Pest_Sc0001116_015255,Pest_xfSc0001796_027745	Pkait26929	AlaRS-m	mt-aaRS	N/A	N/A
OG0011298	OG0011298.1	Pest_Sc0001118_015539	Pkait20542	ATPsynO	Complex_V-F0-F1_ATP_synthase	Pa_Pe	47
OG0008861	N/A	Pest_Sc0001118_015540	Pkait20543	mRpS6	Mitoribosome	N/A	N/A
OG0005974	OG0005974.1	Pest_Sc0001126_015515	Pkait33327	mRpS30	Mitoribosome	Pa_Pk	94
OG0014286	OG0014286.1	Pest_Sc0001132_016443	Pkait16398	mRpL55	Mitoribosome	Pa_Pk	None
OG0010472	OG0010472.1	Pest_Sc0001141_017079	Pkait17694	SdhC	Complex_II-Succinate_dehydrogenase	Pe_Pk	100
OG0011688	OG0011688.1	Pest_Sc0001144_015864	Pkait15898	ATPsynF	Complex_V-F0-F1_ATP_synthase	Pa_Pk	None
OG0009755	N/A	Pest_Sc0001148_015982	Pkait15574	mRpL2	Mitoribosome	N/A	N/A
OG0005498	N/A	Pest_Sc0001157_016008	Pkait16923	Cyp6d2	Complex_IV-Cytochrome_c_oxidase	N/A	N/A
OG0008825	OG0008825.1	Pest_Sc0001163_016770	Pkait23060	mRpL22	Mitoribosome	Pe_Pk	77
OG0012251	OG0012251.1	Pest_Sc0001219_016815	Pkait17387	Coa6	Complex_IV-Cytochrome_c_oxidase	Pe_Pk	20
OG0008650	N/A	Pest_Sc0001228_016527	Pkait13426	ND13B	Complex_I-NADH_ubiquinone_oxidoreductase	N/A	N/A
OG0016470	OG0016470.1	Pest_Sc0001287_016570	Pkait20850	Cyp6d2	Complex_IV-Cytochrome_c_oxidase	Pa_Pe	None
OG0010451	OG0010451.1	Pest_Sc0001302_018022	Pkait20155	NDASHI	Complex_I-NADH_ubiquinone_oxidoreductase	Pa_Pk	50
OG0002686	N/A	Pest_Sc0001310_017280,Pest_Sc0001310_017281	Pkait15716	UQCRC1	Complex_III-Ubiquinol-cytochrome_C_oxidoreductase	N/A	N/A
OG0018546	N/A	Pest_Sc0001344_017466		Cyp6d2	Complex_IV-Cytochrome_c_oxidase	N/A	N/A
OG0014842	N/A	Pest_Sc0001351_017498	Pkait17823	Fdx1	Complex_IV-Cytochrome_c_oxidase	N/A	N/A
OG0008668	OG0008668.1	Pest_Sc0001369_017502	Pkait19595	mRpL38	Mitoribosome	Pe_Pk	28
OG0006325	OG0006325.1	Pest_Sc0001396_017729	Pkait17523	mRpL3	Mitoribosome	Pa_Pe	50
OG0019086	N/A	Pest_Sc0001461_017918	Pkait21898	shop	Complex_IV-Cytochrome_c_oxidase	N/A	N/A
OG0010343	OG0010343.1	Pest_Sc0001472_018417	Pkait17400	ND18	Complex_I-NADH_ubiquinone_oxidoreductase	Pe_Pk	50
OG0011339	OG0011339.1	Pest_Sc0001477_018206	Pkait20872	Cyp6d2	Complex_IV-Cytochrome_c_oxidase	Pa_Pk	100
OG0007659	OG0007659.1	Pest_Sc0001485_018124	Pkait19492	mRpL37	Mitoribosome	Pa_Pk	100
OG0005640	N/A	Pest_Sc0001488_018069	Pkait19004	PheRS-m	mt-aaRS	N/A	N/A
OG0004923	N/A	Pest_Sc0001497_019904	Pkait31581	LeuRS-m/MetRS-m	mt-aaRS	N/A	N/A
OG0004923	N/A	Pest_Sc0001497_019904,Pest_xfSc0001774_027961	Pkait23422,Pkait31581	MetRS-m	mt-aaRS	N/A	N/A
OG0000599	N/A	Pest_Sc0001507_018013	Pkait18777	Cyp6d2	Complex_IV-Cytochrome_c_oxidase	N/A	N/A
OG0008883	OG0008883.1	Pest_Sc0001520_019058	Pkait24915	mRpL41	Mitoribosome	Pe_Pk	10
OG0008883	N/A	Pest_Sc0001520_019058,Pest_Sc0001520_019063	Pkait24915	mRpL41	Mitoribosome	N/A	N/A
OG0016729	OG0016729.1	Pest_Sc0001551_018725	Pkait20974	Cyp6d2	Complex_IV-Cytochrome_c_oxidase	Pe_Pk	70
OG0012371	N/A	Pest_Sc0001610_019192		Coa8	Complex_IV-Cytochrome_c_oxidase	N/A	N/A
OG0009297	OG0009297.1	Pest_Sc0001618_019399	Pkait20470	mRpL50	Mitoribosome	Pa_Pk	80
OG0006074	OG0006074.1	Pest_Sc0001626_019481	Pkait22335	mRpS7	Mitoribosome	Pa_Pk	51
OG0012255	OG0012255.1	Pest_Sc0001694_019748	Pkait21005	ATPsynCF6	Complex_V-F0-F1_ATP_synthase	Pe_Pk	31
OG0000152	N/A	Pest_Sc0001717_020695	Pkait22136	Cyp6d2	Complex_IV-Cytochrome_c_oxidase	N/A	N/A
OG0000152	N/A	Pest_Sc0001717_020695,Pest_Sc0002604_024012,Pest_Sc0003101_026549,Pest_Sc0003101_026550	Pkait22136,Pkait27329,Pkait27850,Pkait33398	Cyp6d2	Complex_IV-Cytochrome_c_oxidase	N/A	N/A
OG0008799	OG0008799.1	Pest_Sc0001736_020442	Pkait20804	mRpS10	Mitoribosome	Pa_Pe	76
OG0005876	OG0005876.1	Pest_Sc0001766_019781	Pkait23055	mRpS7	Mitoribosome	Pa_Pk	31
OG0004816	N/A	Pest_Sc0001771_019915	Pkait24883	AspRS-m	mt-aaRS	N/A	N/A
OG0134022	N/A	Pest_Sc0001776_019661		CysRS-m	mt-aaRS	N/A	N/A
OG0002588	N/A	Pest_Sc0001776_019662,Pest_xfSc0004432_031363	Pkait21227	CysRS-m	mt-aaRS	N/A	N/A
OG0002588	N/A	Pest_Sc0001776_019662,Pest_xfSc0004432_031363	Pkait21227	CysRS-m	mt-aaRS	N/A	N/A
OG0009201	OG0009201.1	Pest_Sc0001790_020058	Pkait21938	mRpL51	Mitoribosome	Pa_Pe	17
OG0011368	OG0011368.1	Pest_Sc0001816_021078	Pkait22809	CMC1	Complex_IV-Cytochrome_c_oxidase	Pe_Pk	40
OG0011341	OG0011341.1	Pest_Sc0001852_019918	Pkait23395	ATPsynG	Complex_V-F0-F1_ATP_synthase	Pa_Pe	24
OG0006888	OG0006888.1	Pest_Sc0001916_021144	Pkait22582	ATPsynB	Complex_V-F0-F1_ATP_synthase	Pe_Pk	61
OG0008013	OG0008013.1	Pest_Sc0001941_020481	Pkait21384	Fdx1	Complex_IV-Cytochrome_c_oxidase	Pa_Pe	None
OG0006460	N/A	Pest_Sc0002033_020835	Pkait23709	SerRS-m	mt-aaRS	N/A	N/A
OG0133894	N/A	Pest_Sc0002181_021929		Cyp6d2	Complex_IV-Cytochrome_c_oxidase	N/A	N/A
OG0002062	N/A	Pest_Sc0002371_023879	Pkait27067	AsnRS-m	mt-aaRS	N/A	N/A
OG0002062	N/A	Pest_Sc0002371_023879,Pest_Sc0003743_029316,Pest_xfSc0001706_027415,Pest_xfSc0001706_027416	Pkait27067,Pkait32958	AsnRS-m	mt-aaRS	N/A	N/A
OG0002062	N/A	Pest_Sc0002371_023879,Pest_Sc0003743_029316,Pest_xfSc0001706_027415,Pest_xfSc0001706_027416	Pkait27067,Pkait32958	AsnRS-m	mt-aaRS	N/A	N/A
OG0002062	N/A	Pest_Sc0002371_023879,Pest_Sc0003743_029316,Pest_xfSc0001706_027415,Pest_xfSc0001706_027416	Pkait27067,Pkait32958	AsnRS-m	mt-aaRS	N/A	N/A
OG0005929	OG0005929.1	Pest_Sc0002427_022672	Pkait24236	mRpL9	Mitoribosome	Pa_Pe	25
OG0002894	N/A	Pest_Sc0002511_023104	Pkait22214	Cyp6d2	Complex_IV-Cytochrome_c_oxidase	N/A	N/A
OG0000263	OG0000263.1	Pest_Sc0002538_024119	Pkait27705	Cyp6d2	Complex_IV-Cytochrome_c_oxidase	Pa_Pe	92
OG0000152	N/A	Pest_Sc0002604_024012	Pkait27329	Cyp6d2	Complex_IV-Cytochrome_c_oxidase	N/A	N/A
OG0008048	N/A	Pest_Sc0002712_024175	Pkait26197	NDUFAF2	Complex_I-NADH_ubiquinone_oxidoreductase	N/A	N/A
OG0010126	N/A	Pest_Sc0002722_023893	Pkait23758	UQCRC1	Complex_III-Ubiquinol-cytochrome_C_oxidoreductase	N/A	N/A
OG0005157	OG0005157.1	Pest_Sc0002796_024735	Pkait25892	mRpS31	Mitoribosome	Pa_Pk	96
OG0010223	OG0010223.1	Pest_Sc0002796_024736	Pkait25893	NDUFB2/NDAGGG	Complex_I-NADH_ubiquinone_oxidoreductase	Pa_Pk	30
OG0014431	OG0014431.1	Pest_Sc0002942_025115	Pkait27489	ATP5F1E	Complex_V-F0-F1_ATP_synthase	Pa_Pe	20
OG0009286	OG0009286.1	Pest_Sc0002947_024582	Pkait22530	mRpL21	Mitoribosome	Pe_Pk	None
OG0012182	OG0012182.1	Pest_Sc0003046_025809	Pkait27464	COX6A	Complex_IV-Cytochrome_c_oxidase	Pa_Pk	100
OG0000152	N/A	Pest_Sc0003101_026550	Pkait33398	Cyp6d2	Complex_IV-Cytochrome_c_oxidase	N/A	N/A
OG0000148	N/A	Pest_Sc0003419_027494	Pkait30932	Cyp6d2	Complex_IV-Cytochrome_c_oxidase	N/A	N/A
OG0011465	OG0011465.1	Pest_Sc0003518_027943	Pkait26087	Cyp6d2	Complex_IV-Cytochrome_c_oxidase	Pa_Pk	100
OG0000028	N/A	Pest_Sc0003672_028707	Pkait29246	Cyp6d2	Complex_IV-Cytochrome_c_oxidase	N/A	N/A
OG0015677	N/A	Pest_Sc0003689_029581		Cyp6d2	Complex_IV-Cytochrome_c_oxidase	N/A	N/A
OG0001728	OG0001728.1	Pest_Sc0003726_029072	Pkait30226	Cyp6d2	Complex_IV-Cytochrome_c_oxidase	Pa_Pe	71
OG0014449	N/A	Pest_Sc0003726_029074		Scox	Complex_IV-Cytochrome_c_oxidase	N/A	N/A
OG0003312	N/A	Pest_Sc0003795_029395,Pest_Sc0003795_029396	Pkait31976	ArgRS-m	mt-aaRS	N/A	N/A
OG0003312	N/A	Pest_Sc0003795_029395,Pest_Sc0003795_029396	Pkait31976	ArgRS-m	mt-aaRS	N/A	N/A
OG0008607	N/A	Pest_Sc0003834_029439	Pkait29606	UQCR6.4	Complex_III-Ubiquinol-cytochrome_C_oxidoreductase	N/A	N/A
OG0004774	N/A	Pest_xfSc0000005_008764,Pest_xfSc0000005_008765	Pkait08839,Pkait08840	Cyp6d2	Complex_IV-Cytochrome_c_oxidase	N/A	N/A
OG0014558	OG0014558.1	Pest_xfSc0000008_008949	Pkait09041	mRpS14	Mitoribosome	Pa_Pk	40
OG0009438	OG0009438.1	Pest_xfSc0000014_011467	Pkait13105	GluRS-m	mt-aaRS	Pa_Pk	86
OG0000028	N/A	Pest_xfSc0000071_015498	Pkait20616	Cyp6d2	Complex_IV-Cytochrome_c_oxidase	N/A	N/A
OG0003996	N/A	Pest_xfSc0000082_015929	Pkait17372	Cyp6d2	Complex_IV-Cytochrome_c_oxidase	N/A	N/A
OG0006164	N/A	Pest_xfSc0000110_018078	Pkait24381	mRpS18B	Mitoribosome	N/A	N/A
OG0014744	N/A	Pest_xfSc0000130_017844	Pkait19692	UQCRQ	Complex_III-Ubiquinol-cytochrome_C_oxidoreductase	N/A	N/A
OG0009234	OG0009234.1	Pest_xfSc0000133_018154	Pkait18550	mRpL11	Mitoribosome	Pa_Pe	66
OG0004959	N/A	Pest_xfSc0000134_018250	Pkait18251,Pkait18252	SerRS-m	mt-aaRS	N/A	N/A
OG0006941	OG0006941.1	Pest_xfSc0000141_018094	Pkait19169	mRpL48	Mitoribosome	Pa_Pk	100
OG0011275	OG0011275.1	Pest_xfSc0000150_018629	Pkait21338	mRpL16	Mitoribosome	Pa_Pe	99
OG0006320	N/A	Pest_xfSc0000182_019536	Pkait21834	mRpL52	Mitoribosome	N/A	N/A
OG0014814	N/A	Pest_xfSc0000234_020217	Pkait21604	mRpL20	Mitoribosome	N/A	N/A
OG0012186	OG0012186.1	Pest_xfSc0000319_022657	Pkait26226	ATPsyngamma	Complex_V-F0-F1_ATP_synthase	Pa_Pk	100
OG0013643	N/A	Pest_xfSc0000337_022188	Pkait26235	mRpL36	Mitoribosome	N/A	N/A
OG0000148	N/A	Pest_xfSc0000425_022724	Pkait23078	Cyp6d2	Complex_IV-Cytochrome_c_oxidase	N/A	N/A
OG0011107	N/A	Pest_xfSc0000757_024810	Pkait27357	Cox11	Complex_IV-Cytochrome_c_oxidase	N/A	N/A
OG0008687	N/A	Pest_xfSc0000786_024693	Pkait29585	mRpL45	Mitoribosome	N/A	N/A
OG0010428	OG0010428.1	Pest_xfSc0000797_025343	Pkait29868	mRpL40	Mitoribosome	Pe_Pk	100
OG0011296	N/A	Pest_xfSc0001230_026379	Pkait15568	mRpL32	Mitoribosome	N/A	N/A
OG0005754	N/A	Pest_xfSc0001312_026503	Pkait31208	mRpL17	Mitoribosome	N/A	N/A
OG0007482	OG0007482.1	Pest_xfSc0001358_026972	Pkait26856	ATPsynC	Complex_V-F0-F1_ATP_synthase	Pa_Pk	97
OG0011375	OG0011375.1	Pest_xfSc0001537_027468	Pkait27570	ATPsyndelta	Complex_V-F0-F1_ATP_synthase	Pa_Pk	20
OG0011244	OG0011244.1	Pest_xfSc0001537_027469	Pkait23548	UQCR11	Complex_III-Ubiquinol-cytochrome_C_oxidoreductase	Pa_Pk	30
OG0006673	OG0006673.1	Pest_xfSc0001598_027809	Pkait30330	mRpS22	Mitoribosome	Pe_Pk	100
OG0000861	N/A	Pest_xfSc0001874_028788,Pest_xfSc0001874_028789	Pkait31118,Pkait31119	MetRS-m	mt-aaRS	N/A	N/A
OG0008842	N/A	Pest_xfSc0002035_028212	Pkait29132	ProRS-m	mt-aaRS	N/A	N/A
OG0007706	OG0007706.1	Pest_xfSc0002073_028590	Pkait31631	TrpRS-m	mt-aaRS	Pa_Pk	84
OG0004455	N/A	Pest_xfSc0003509_030491	Pkait29571	Cyp6d2	Complex_IV-Cytochrome_c_oxidase	N/A	N/A
OG0003888	N/A	Pest_xfSc0004164_031248	Pkait30213	ATPsynbeta	Complex_V-F0-F1_ATP_synthase	N/A	N/A
OG0010327	OG0010327.1	Pest_xfSc0004542_031521	Pkait31973	mRpL15	Mitoribosome	Pa_Pk	None
OG0014195	OG0014195.1	Pest_xpSc0004964_014390	Pkait16074	NDMLRQ	Complex_I-NADH_ubiquinone_oxidoreductase	Pa_Pe	40
OG0016715	OG0016715.1	Pest_xpSc0004969_018668	Pkait20919	NDMLRQ	Complex_I-NADH_ubiquinone_oxidoreductase	Pa_Pk	None
a – Root placement was determined from outgroup sequences (i.e., O. hupensis, Po. canaliculata, or M. cornuarietis) in the same orthogroup (when present).
b – Support for tree topology was assessed using 100 bootstrap replicates
c – N/A in this column indicates that the gene was not placed in an Orthogroup
d – N/A in this column indicates that no root placement was possible for this gene
e – N/A in this column indicates that bootstrap replication was not possible for this orhtogroup (typically because the gene was not found in other genomes).

## Sheet: Table S5
Table S5. Gene tree topologies in nuclear-encoded mitochondrially targeted genes by enzyme class, using only gene trees with ≥80 bootstrap support of the focal clade.
Enzyme Category	Pa-Pk	Pe-Pk	Pa-Pe	FET p-valuea
Complex I-NADH ubiquinone oxidoreductase	3	0	0	0.3118
Complex II-Succinate dehydrogenaseb	0	1	0	0.5438
Complex III-Ubiquinol-cytochrome C oxidoreductase	2	0	0	0.689
Complex IV-Cytochrome c oxidase	9	2	3	0.2416
Complex V-F0-F1 ATP synthase	3	1	0	0.6819
Mitoribosome	11	3	4	0.2904
aaRS	2	0	1	0.439
Total	30	6	8	0.0043
Rooted Triplets	1566	1169	697	-
a – Fisher's Exact Test was performed against the genome-wide topology counts for rooted triplets, with p-values adjusted using the Holm procedure for the Bonferroni correction for multiple comparisons.
b – Complex II is entirely nuclear encoded, and does not feature any direct interactions between mitochondrially encoded and nuclear encoded genes or gene products. It is included here as a negative control and excluded from the Total.

## Sheet: Table S6
Table S6. Mitochondrial gene divergence between P. estuarinus and P. kaitunuparaoa.
Enzyme Category	Mean Pairwise Divergencea	Mean Std. Err.
Complex I-NADH ubiquinone oxidoreductase	0.125305	0.00822
Complex III-Ubiquinol-cytochrome C oxidoreductase	0.1068	0.01711
Complex IV-Cytochrome c oxidase	0.10249	0.01449
Complex V-F0-F1 ATP synthase	0.048435	0.02121
Mitoribosome	0.033381	0.0080235
mt-tRNAs	0.00545	0.0052685
Mean	0.0703102	0.012387
a – Pairwise divergence was determined from mtDNAs from two P. estuarinus and two P. kaitunuparaoa individuals
